# Supplementary material for: The effect of aging on the fracture resistance of different types of screw-cement-retained implant-supported zirconia-based restorations
Source: PLoS One. 2022 Jun 24;17(6):e0270527. doi: 10.1371/journal.pone.0270527 (PMC9232153; doi:10.1371/journal.pone.0270527)
Supplement: S1 Data — (XLSX) [file pone.0270527.s001.xlsx]

## Sheet: Sheet1
			Sample No.
Thermocycling		Group	1	2	3	4	5	6	7
Yes		MZ	976	984	1260	1430	1310	1070	1171
		PVZ	479	921	731	1780	502	1100	918
		PFM	1140	1270	820	638	1090	786	957
No		MZ	1800	1650	1040	1180	1250	1330	1375
		PVZ	1000	1320	917	778	1040	961	1002
		PFM	1280	914	800	1190	1250	1250	1114
